# Supplementary material for: Network Toxicology and Molecular Docking Reveal the Toxicological Mechanisms of DEHP in Bone Diseases
Source: Int J Mol Sci. 2025 Nov 10;26(22):10895. doi: 10.3390/ijms262210895 (PMC12652970; doi:10.3390/ijms262210895)
Supplement: Supplementary file 1 [file ijms-26-10895-s001.zip]

Archive with 3 entries (2 files):
- Supplementary File/
- Supplementary File/Table S1.xlsx
- Supplementary File/Table S2.csv
