# Supplementary material for: Network Toxicology and Molecular Docking Reveal the Toxicological Mechanisms of DEHP in Bone Diseases
Source: Int J Mol Sci. 2025 Nov 10;26(22):10895. doi: 10.3390/ijms262210895 (PMC12652970; doi:10.3390/ijms262210895)
Supplement: Supplementary file 1 [file ijms-26-10895-s001.zip › Supplementary File/Table S2.csv]

taskId	b9093aa8e767bbd8341da4b61aa151ef
smiles	CCCCC(CC)COC(=O)c1ccccc1C(=O)OCC(CC)CCCC
MW	390.28
Vol	437.0822584
Dense	0.892921166
nHA	4
nHD	0
TPSA	52.6
nRot	16
nRing	1
MaxRing	6
nHet	4
fChar	0
nRig	8
Flex	2
nStereo	2
gasa	0
QED	0.343
Synth	3
Fsp3	0.667
MCE-18	18
Natural Product-likeness	0.091
Alarm_NMR	['-']
BMS	['-']
Chelating	['-']
PAINS	['-']
Lipinski	0
Pfizer	1
GSK	1
GoldenTriangle	0
logS	-6.149138712
logD	4.446348474
logP	6.911517708
mp	-38.93614058
bp	392.603896
pka_acidic	9.015307228
pka_basic	3.942646967
caco2	-4.918366326
MDCK	-4.710470741
logVDss	0.939839004
Fu	1.398203039
PPB	98.66030707
cl-int
t0.5	0.323922489
cl-plasma	5.789988313
BCF	1.280300958
IGC50	3.911521601
LC50FM	1.306082667
LC50DM	4.259208513
f20	0.628972113
f30	0.772610933
f50	0.847082645
hia	0.011661172
MRP1	0.997363508
OATP1B1	0.028079811
OATP1B3	0.995736241
pgp_inh	0.499525279
pgp_sub	0.020533973
BCRP	0.314740181
BSEP	0.953910291
BBB	0.989480972
PAMPA	0.000981042
CYP1A2-inh	0.562832654
CYP1A2-sub	0.001139747
CYP2C19-inh	0.999075651
CYP2C19-sub	0.61082536
CYP2C9-inh	0.651026726
CYP2C9-sub	0.001848392
CYP2D6-inh	0.050311752
CYP2D6-sub	1.28E-06
CYP3A4-inh	0.966198981
CYP3A4-sub	0.9876917
CYP2B6-inh	1
CYP2B6-sub	5.35E-09
CYP2C8-inh	0.999212265
LM-mouse
LM-rat
LM-human	0.974620104
A549	0.534651637
Ames	0.018090649
Carcinogenicity	0.328246772
DILI	0.106303856
EC	0.521872044
EI	0.978834391
FDAMDD	0.214448422
Genotoxicity	1.61E-06
H-HT	0.08583574
HEK293	0.389315456
Hematotoxicity	0.02002513
hERG-10um	0.958114207
hERG	0.586537778
Nephrotoxicity-DI	0.055247266
Neurotoxicity-DI	0.163129106
Ototoxicity	0.177480265
Respiratory	0.282553017
ROA	0.043490641
RPMI-8226	0.055422805
SkinSen	0.937571406
NR-AR	0.001057852
NR-AR-LBD	1.38E-05
NR-AhR	1.22E-05
NR-Aromatase	0.000318644
NR-ER	0.067624174
NR-ER-LBD	0.000400375
NR-PPAR-gamma	0.006289771
SR-ARE	0.343233854
SR-ATAD5	0.000204241
SR-HSE	0.008129287
SR-MMP	0.089824438
SR-p53	0.000360123
NonBiodegradable	['-']
NonGenotoxic_Carcinogenicity	['-']
SureChEMBL	['-']
LD50_oral	['-']
Skin_Sensitization	['-']
Acute_Aquatic_Toxicity	['-']
FAF-Drugs4 Rule	['-']
Genotoxic_Carcinogenicity_Mutagenicity	['-']
Aggregators	0.562
Fluc	0.441
Blue_fluorescence	0.015
Green_fluorescence	0.016
Reactive	0.743
Other_assay_interference	0.653
Promiscuous	0.007
